# Supplementary material for: Screening of Key Drought Tolerance Indices for Cotton at the Flowering and Boll Setting Stage Using the Dimension Reduction Method
Source: Front Plant Sci. 2021 Jul 9;12:619926. doi: 10.3389/fpls.2021.619926 (PMC8299416; doi:10.3389/fpls.2021.619926)
Supplement: Supplementary file 1 [file Data_Sheet_1.xlsx]

## Sheet: Sheet1
Genotyoes	YP	MFVD
10599	26.8979	0.437087
08207-2	4.56175	0.655488
8401	21.3698	0.555741
10615-1	11.7087	0.567601
108 Fu	12.4419	0.589842
Xin lu Zao45	4.44085	0.660399
2 Hao	20.6653	0.427064
5917-N10-1	22.273	0.618371
806-1	16.7879	0.568426
CQJ-2	13.111	0.585056
CQJ-5	15.8778	0.64274
KK1543	6.39748	0.669745
MSCO-12	7.9115	0.660214
ND359-5	11.1803	0.676825
TM-1	16.5595	0.642494
YCJ-5	25.6969	0.557695
Bellsno	12.2856	0.665289
Chuan 98	45.5689	0.410853
Big bell cotton	16.728	0.551528
Da ling wang	4.18615	0.697334
Duan jie dai	21.2432	0.553892
Fu yi de 998	9.45905	0.631022
Hai92-4	24.3143	0.414657
Hong ye mian	7.83718	0.658325
Hua xi 3 hao	29.8862	0.486074
Ji zhua miain	5.97719	0.596143
Ji zha 81	9.89473	0.68744
Ji 197	11.5318	0.667406
Ji 589	30.2964	0.485908
Ji 668	8.27796	0.653479
Ji A-17	20.5179	0.544653
Jin 34	18.6215	0.611428
Jin mian 10 hao	20.714	0.517297
Jun mian 1 hao	22.3127	0.495341
Ke yang 1 hao	26.8685	0.505553
Ku che 794	19.6707	0.615057
Ku che C310-5100	9.81724	0.638337
Xin hai 20	30.4049	0.422729
Liao 18	7.87723	0.699611
Liao 58	23.649	0.573829
Liao 5856	21.0481	0.524053
liao mian 61101	7.10001	0.698967
Lu mian 28	9.18017	0.66591
Miao shi 3 hao	14.7508	0.611349
Qi L 5	6.54676	0.632345
Shi K8	17.602	0.511193
Shi nong98-7	16.5296	0.582729
Shi nong ke suo	13.0943	0.538348
Shi yang 1 hao	11.0509	0.634241
Shi yuan 321	20.4971	0.557804
Shuo feng 1 hao	24.4924	0.46183
Ta shi gan 7 hao	13.8939	0.625103
Tai yuan 112	12.084	0.634313
Tiao he 2013	4.59417	0.718703
Tian he 995	16.0717	0.558483
Tian yun 10	18.1541	0.602385
Tu 76-94	3.9591	0.645042
Xi bu 4	13.9762	0.589327
Xi bu 50	27.8113	0.485369
Kui 85-174	29.134	0.450349
Xin lu zao 11	22.8855	0.537907
Xin lu zao 1	17.5663	0.524735
Xin lu zao 23	21.4055	0.529445
Xin lu zao 26	33.2303	0.445735
Xin lu zao 35	12.534	0.66373
Xin lu zao 36	9.63682	0.685436
Xin lu zao 38	7.75043	0.626539
Xin lu zao 3	25.9758	0.483692
Xin lu zao 47	22.5825	0.474632
Xin lu zao 48	27.1212	0.459789
Xin lu zao 49	16.557	0.586676
Xin lu zao 50	29.4359	0.493309
Xin lu zao 58	27.4838	0.460692
Xin lu zhong 11	20.9203	0.651387
Xin lu zhong 24	27.875	0.467035
Xin lu zhong 3	27.0955	0.462459
Xin lu zhong 39	21.9096	0.576303
Xin lu zhong 8	17.3179	0.561774
Xin nong mian 3	25.0849	0.499308
Xin pao 1 hao	24.8987	0.517179
Xin shi K7	17.5623	0.442626
Yu 17-202	19.9578	0.62148
Xin lu Zao 13	4.51129	0.7223
Xin lu Zao 19	7.696	0.596788
Xin lu Zao 24	22.2093	0.525208
Xin lu Zao 32	24.2962	0.436873
Xin lu Zao 33	16.6394	0.577309
Xin lu Zao 42	25.0965	0.486592
Xin lu Zao 7	14.5903	0.600329
Zhong 19	12.969	0.62497
Zhong R 2007	13.7184	0.599639
Zhong R 2015	22.1378	0.580506
Zhong R 2016	8.47943	0.610547
Zhong R 2067	17.1057	0.491251
Zhong R 2069	5.38017	0.68641
Zhong R 2080	17.5604	0.528007
Zhong R 773	11.8496	0.61446
Zhong R 773-1	12.9007	0.614233
Zhong R 773-3	15.5381	0.607483
Zhong mian 35	16.9666	0.580903
Zhong mian 49	5.11645	0.695441
Zhong mian suo 17	6.71441	0.681074
Zhong mian suo 293	30.0884	0.368706
Zhong mian suo 50	19.8681	0.576704

## Sheet: Sheet2
Appendix Table 1 One hundred and four cotton Planta resources											Appendix Table 2 Eigenvector matrix of principal component analysis in 2016							Appendix Table 3 Eigenvector matrix of principal component analysis in 2018							Appendix Table 4 Yd value of some cotton varieties in 2016-2018						Appendix Table 5 ANOVA analysis results of cotton varieties (V) and treatment conditions (T) on 19 traits in 2016									Appendix Table 6 ANOVA analysis results of cotton varieties (V) and treatment conditions (T) on 19 traits in 2017									Appendix Table 7 ANOVA analysis results of cotton varieties (V) and treatment conditions (T) on 19 traits in 2018
Code	Varieties	Code	Varieties	Code	Varieties	Code	Varieties	Code	Varieties			Principal component							Principal component						Code	Varieties	Yd (2016)	Yd (2017)	Yd (2018)			Variable	Varieties (df=103)		Treatment (df=1)		V×T (df=103)				Variable	Varieties (df=103)		Treatment (df=1)		V×T (df=103)
1	10599	22	Fu yi de 998	43	Lu mian 28	64	Xin lu zao 26	85	Xin lu Zao 24			PC1	PC2	PC3	PC4	PC5			PC1	PC2	PC3	PC4	PC5		1	10599	32.23	24.28	24.19
2	08207-2	23	Hai92-4	44	Miao shi 3 hao	65	Xin lu zao 35	86	Xin lu Zao 32		PH	0.48	0.094	0.002	-0.03	-0.169		PH	0.449	0.026	0.251	0.477	-0.14		2	108 Fu	18.67	4.93	13.73				F	P value	F	P value	F	P value				F	P value	F	P value	F	P value
3	8401	24	Hong ye mian	45	Qi L 5	66	Xin lu zao 36	87	Xin lu Zao 33		FBN	0.75	0.046	-0.269	-0.227	-0.172		FBN	0.218	0.309	0.069	0.108	0.048		3	2 Hao	31.89	15.5	14.6		morphological	PH	11.97	<0.001	2274.37	<0.001	6.05	<0.001		morphological	PH	7.31	<0.001	75.42	<0.001	5.16	<0.001		morphological
4	10615-1	25	Hua xi 3 hao	46	Shi K8	67	Xin lu zao 38	88	Xin lu Zao 42		EFBN	0.799	0.037	-0.264	-0.16	-0.158		EFBN	0.793	-0.021	0.264	0.352	-0.148		4	5917-N10-1	34.29	14.24	18.29			FBN	3.66	<0.001	893.14	<0.001	2.67	<0.001			FBN	2.99	<0.001	172.74	<0.001	2.89	<0.001
5	108 Fu	26	Ji zhua miain	47	Shi nong98-7	68	Xin lu zao 3	89	Xin lu Zao 7		BN	0.856	0.064	-0.217	-0.101	-0.176		BN	0.839	-0.082	0.252	0.268	-0.083		5	Xin lu Zao45	7.41	0.13	5.79			EFBN	3.26	<0.001	579.96	<0.001	2.72	<0.001			EFBN	3.3	<0.001	99.26	<0.001	2.35	<0.001
6	Xin lu Zao 45	27	Ji zha 81	48	Shi nong ke suo	69	Xin lu zao 47	90	Zhong 19		EBN	0.812	0.058	-0.204	-0.138	-0.038		EBN	0.691	0.075	0.18	0.22	0.023		6	CQJ-5	19.83	16.21	11.59			BN	4.11	<0.001	678.57	<0.001	3.22	<0.001			BN	3.28	<0.001	72.78	<0.001	2.56	<0.001
7	2 Hao	28	Ji 197	49	Shi yang 1 hao	70	Xin lu zao 48	91	Zhong R 2007		CSY	0.533	-0.099	0.739	-0.14	0.183		CSY	-0.386	0.805	-0.089	0.337	-0.104		7	KK1543	12.67	3.91	2.61			EBN	3.95	<0.001	310.86	<0.001	2.89	<0.001			EBN	3.18	<0.001	94.66	<0.001	2.62	<0.001
8	5917-N10-1	29	Ji 589	50	Shi yuan 321	71	Xin lu zao 49	92	Zhong R 2015		CLY	0.486	-0.112	0.707	-0.104	-0.003		CLY	-0.456	0.668	-0.066	0.249	-0.271		8	MSCO-12	10.59	5.53	7.62		yield traits	CSY	9.39	<0.001	830.61	<0.001	3.38	<0.001		yield traits	CSY	8.05	<0.001	447.66	<0.001	2.24	<0.001		yield traits
9	806-1	30	Ji 668	51	Shuo feng 1 hao	72	Xin lu zao 50	93	Zhong R 2016		SWB	0.5	0.006	0.743	-0.124	0.08		SWB	-0.468	0.746	-0.123	0.291	-0.142		9	ND359-5	5.36	6.66	21.52			CLY	13.23	<0.001	4358.38	<0.001	2.98	<0.001			CLY	8.34	<0.001	2379.56	<0.001	2.14	<0.001
10	CQJ-2	31	Ji A-17	52	Ta shi gan 7 hao	73	Xin lu zao 58	94	Zhong R 2067		CI	0.236	-0.098	0.02	0.364	0.088		CI	-0.094	0.126	0.244	0.241	0.559		10	TM-1	13.74	19.76	16.18			SWB	8.14	<0.001	534.9	<0.001	3.97	<0.001			SWB	6.88	<0.001	260.46	<0.001	3.1	<0.001
11	CQJ-5	32	Jin 34	53	Tai yuan 112	74	Xin lu zhong 11	95	Zhong R 2069		gs	0.488	-0.548	-0.014	0.519	-0.089		gs	0.257	0.519	0.564	-0.206	0.301		11	Bellsno	21.39	3.59	11.89		photosynthetic indicators	CI	3.02	<0.001	16.52	<0.001	2.92	<0.001		photosynthetic indicators	CI	3.45	<0.001	177.66	<0.001	3.07	<0.001		photosynthetic indicators
12	KK1543	33	Jin mian 10 hao	54	Tiao he 2013	75	Xin lu zhong 24	96	Zhong R 2080		VPD	0.422	-0.341	-0.35	-0.316	0.298		VPD	0.228	0.423	0.438	-0.153	0.155		12	Xin hai 20	30.43	35.1	25.68			gs	9.65	<0.001	9.56	<0.001	9.98	<0.001			gs	5.86	<0.001	85.93	<0.001	5.44	<0.001
13	MSCO-12	34	Jun mian 1 hao	55	Tian he 995	76	Xin lu zhong 3	97	Zhong R 773		Pn	0.457	-0.558	0.02	0.492	-0.071		Pn	0.076	0.349	0.497	-0.594	-0.257		13	Shi yuan 321	30.31	15.96	15.23			VPD	1.96	<0.001	1.32	<0.05	1.99	<0.001			VPD	15.68	<0.001	359.51	<0.001	16.68	<0.001
14	ND359-5	35	Ku che C310-5100	56	Tian yun 10	77	Xin lu zhong 39	98	Zhong R 773-1		Tr	0.469	-0.408	-0.151	0.159	0.236		Tr	-0.112	0.425	0.37	-0.203	0.337		14	Tai yuan 112	20.18	0.26	15.82			Pn	1.91	<0.001	2.47	<0.001	1.51	<0.001			Pn	8.83	<0.001	193.73	<0.001	10.06	<0.001
15	TM-1	36	Xin hai 20	57	Tu 76-94	78	Xin lu zhong 8	99	Zhong R 773-3		WUE	0.301	-0.197	-0.272	-0.564	0.317		WUE	0.193	0.139	0.468	-0.265	-0.509		15	Tiao he 2013	5.42	6.05	2.31			Tr	16.84	<0.001	783.89	<0.001	16.36	<0.001			Tr	3.65	<0.001	9.77	<0.001	3.67	<0.001
16	YCJ-5	37	Ke yang 1 hao	58	Xi bu 4	79	Xin nong mian 3	100	Zhong mian 35		MDA	0.127	0.467	0.174	-0.139	0.362		MDA	0.045	0.133	0.174	-0.006	-0.327		16	Tian yun 10	26.32	9.8	18.35			WUE	12.26	<0.001	229.99	<0.001	11.41	<0.001			WUE	68.55	<0.001	500.79	<0.001	70.71	<0.001
17	Bellsno	38	Ku che 794	59	Xi bu 50	80	Xin pao 1 hao	101	Zhong mian 49		a	0.439	0.71	-0.107	0.303	-0.018		a	0.563	0.374	-0.644	-0.23	0.063		17	Xi bu 50	26.87	33.73	22.83		physiological indicators	MDA	34.47	<0.001	214.97	<0.001	35.33	<0.001		physiological indicators	MDA	208.8	<0.001	176.55	<0.001	231.2	<0.001		physiological indicators
18	Chuan 98	39	Liao 18	60	Kui 85-174	81	Xin shi K7	102	Zhong mian suo 17		b	0.371	0.372	-0.124	0.492	0.494		b	0.586	0.382	-0.619	-0.149	-0.04		18	Kui 85-174	27.58	33.59	26.23			a	194.69	<0.001	82.17	<0.001	115.9	<0.001			a	15.79	<0.001	108.93	<0.001	45.59	<0.001
19	Big bell cotton	40	Liao 58	61	Xin lu zao 11	82	Yu 17-202	103	Zhong mian suo 293		Chl	0.443	0.708	-0.008	0.172	-0.075		Chl	0.588	0.395	-0.661	-0.202	0.041		19	Xin lu zao 26	56.41	29.99	13.29			b	15.6	<0.001	54.27	<0.001	16.54	<0.001			b	16.38	<0.001	16.38	<0.001	30.06	<0.001
20	Da ling wang	41	Liao 5856	62	Xin lu zao 1	83	Xin lu Zao 13	104	Zhong mian suo 50		SOD	0.135	0.074	0.173	-0.087	-0.615		SOD	0.133	0.185	0.021	0.044	0.498		20	Xin lu zao 38	11.48	6.68	5.09			Chl	68.36	<0.001	499.48	<0.001	44.17	<0.001			Chl	485.6	<0.001	182.9	<0.001	284.9	<0.001
21	Duan jie dai	42	liao mian 61101	63	Xin lu zao 23	84	Xin lu Zao 19																		21	Xin lu zao 3	30.32	24.08	23.53			SOD	404.66	<0.001	1246.04	<0.001	74.19	<0.001			SOD	100.87	<0.001	280.86	<0.001	775.7	<0.001
																									22	Xin pao 1 hao	27.93	22.18	24.58		Significance at the P < 0.05 level, Significance at the P < 0.001 level									Significance at the P < 0.05 level, Significance at the P < 0.001 level									Significance at the P < 0.05 level, Significance at the P < 0.001 level
																									23	Xin shi K7	0.3	26.63	25.75
																									24	Xin lu Zao 13	3.04	5.51	4.98
																									25	Xin lu Zao 19	19.28	0.86	2.95
																									26	Xin lu Zao 32	35.03	21.15	16.71
																									27	Xin lu Zao 7	23.74	6.62	13.42
																									28	Zhong R 2067	16.4	12.56	22.35
																									29	Zhong R 2016	11.81	0.06	13.56
																									30	Zhong R 773	17.97	9.09	8.49
																									Yd: yield reduction value
[truncated: 7 more columns]

## Sheet: Sheet3
Genotyoes	2016		2016		2017		2017		2018		2018
	MFVD	Group	MFVD1	Group	MFVD	Group	MFVD1	Group	MFVD	Group	MFVD1	Group
10599	0.43	Ⅲ	0.52	Ⅱ	0.53	Ⅲ	0.52	Ⅲ	0.35	Ⅲ	0.42	Ⅲ
08207-2	0.81	Ⅰ	0.71	Ⅱ	0.69	Ⅱ	0.74	Ⅱ	0.46	Ⅲ	0.44	Ⅲ
8401	0.63	Ⅱ	0.71	Ⅱ	0.64	Ⅱ	0.65	Ⅲ	0.4	Ⅲ	0.37	Ⅲ
10615-1	0.69	Ⅱ	0.62	Ⅱ	0.6	Ⅱ	0.71	Ⅱ	0.42	Ⅲ	0.42	Ⅲ
108 Fu	0.7	Ⅱ	0.7	Ⅱ	0.57	Ⅲ	0.66	Ⅱ	0.51	Ⅱ	0.6	Ⅱ
Xin lu Zao45	0.73	Ⅰ	0.75	Ⅰ	0.73	Ⅰ	0.7	Ⅱ	0.53	Ⅱ	0.59	Ⅱ
2 Hao	0.38	Ⅳ	0.36	Ⅲ	0.49	Ⅲ	0.53	Ⅲ	0.41	Ⅲ	0.41	Ⅲ
5917-N10-1	0.64	Ⅱ	0.61	Ⅱ	0.63	Ⅱ	0.73	Ⅱ	0.58	Ⅰ	0.64	Ⅱ
806-1	0.63	Ⅱ	0.56	Ⅱ	0.69	Ⅱ	0.79	Ⅰ	0.39	Ⅲ	0.51	Ⅲ
CQJ-2	0.63	Ⅱ	0.76	Ⅰ	0.68	Ⅱ	0.61	Ⅲ	0.45	Ⅲ	0.55	Ⅱ
CQJ-5	0.64	Ⅱ	0.54	Ⅱ	0.66	Ⅱ	0.68	Ⅱ	0.63	Ⅰ	0.66	Ⅱ
KK1543	0.81	Ⅰ	0.86	Ⅰ	0.68	Ⅱ	0.67	Ⅱ	0.51	Ⅱ	0.51	Ⅲ
MSCO-12	0.76	Ⅰ	0.84	Ⅰ	0.71	Ⅰ	0.88	Ⅰ	0.51	Ⅱ	0.61	Ⅱ
ND359-5	0.77	Ⅰ	0.78	Ⅰ	0.68	Ⅱ	0.9	Ⅰ	0.58	Ⅰ	0.56	Ⅱ
TM-1	0.77	Ⅰ	0.71	Ⅱ	0.65	Ⅱ	0.77	Ⅰ	0.51	Ⅱ	0.62	Ⅱ
YCJ-5	0.63	Ⅱ	0.57	Ⅱ	0.52	Ⅲ	0.53	Ⅲ	0.51	Ⅱ	0.51	Ⅲ
Bellsno	0.63	Ⅱ	0.58	Ⅱ	0.82	Ⅰ	0.89	Ⅰ	0.55	Ⅱ	0.59	Ⅱ
Chuan 98	0.3	Ⅳ	0.26	Ⅳ	0.53	Ⅲ	0.5	Ⅲ	\	\	\	\
Big bell cotton	0.64	Ⅱ	0.62	Ⅱ	0.63	Ⅱ	0.59	Ⅲ	0.39	Ⅲ	0.37	Ⅲ
Da ling wang	0.66	Ⅱ	0.64	Ⅱ	0.73	Ⅰ	0.86	Ⅰ	0.7	Ⅰ	0.59	Ⅱ
Duan jie dai	0.58	Ⅱ	0.54	Ⅱ	0.58	Ⅲ	0.58	Ⅲ	0.5	Ⅱ	0.52	Ⅲ
Fu yi de 998	0.71	Ⅱ	0.76	Ⅰ	0.61	Ⅱ	0.67	Ⅱ	0.57	Ⅱ	0.72	Ⅰ
Hai92-4	0.44	Ⅲ	0.4	Ⅲ	0.39	Ⅳ	0.62	Ⅲ	0.42	Ⅲ	0.39	Ⅲ
Hong ye mian	0.62	Ⅱ	0.59	Ⅱ	0.67	Ⅱ	0.72	Ⅱ	0.68	Ⅰ	0.67	Ⅱ
Hua xi 3 hao	0.49	Ⅲ	0.42	Ⅲ	0.51	Ⅲ	0.67	Ⅱ	0.46	Ⅲ	0.45	Ⅲ
Ji zhua miain	0.76	Ⅰ	0.74	Ⅰ	0.56	Ⅲ	0.67	Ⅱ	0.47	Ⅲ	0.49	Ⅲ
Ji zha 81	0.7	Ⅱ	0.63	Ⅱ	0.66	Ⅱ	0.78	Ⅰ	0.69	Ⅰ	0.77	Ⅰ
Ji 197	0.81	Ⅰ	0.82	Ⅰ	0.68	Ⅱ	0.75	Ⅱ	0.51	Ⅱ	0.48	Ⅲ
Ji 589	0.45	Ⅲ	0.4	Ⅲ	0.59	Ⅲ	0.59	Ⅲ	0.42	Ⅲ	0.45	Ⅲ
Ji 668	0.74	Ⅰ	0.66	Ⅱ	0.71	Ⅰ	0.76	Ⅱ	0.51	Ⅱ	0.51	Ⅲ
Ji A-17	0.48	Ⅲ	0.43	Ⅲ	0.65	Ⅱ	0.6	Ⅲ	0.51	Ⅱ	0.52	Ⅲ
Jin 34	0.59	Ⅱ	0.7	Ⅱ	0.63	Ⅱ	0.68	Ⅱ	\	\	\	\
Jin mian 10 hao	0.49	Ⅲ	0.45	Ⅲ	0.68	Ⅱ	0.71	Ⅱ	0.39	Ⅲ	0.45	Ⅲ
Jun mian 1 hao	0.45	Ⅲ	0.39	Ⅲ	0.52	Ⅲ	0.52	Ⅲ	0.51	Ⅱ	0.51	Ⅲ
Ke yang 1 hao	0.55	Ⅲ	0.57	Ⅱ	0.43	Ⅳ	0.31	Ⅳ	0.54	Ⅱ	0.52	Ⅲ
Ku che 794	0.72	Ⅱ	0.79	Ⅰ	0.64	Ⅱ	0.75	Ⅱ	0.49	Ⅱ	0.49	Ⅲ
Ku che C310-5100	0.72	Ⅱ	0.63	Ⅱ	0.62	Ⅱ	0.78	Ⅰ	0.58	Ⅰ	0.63	Ⅱ
Xin hai 20	0.46	Ⅲ	0.42	Ⅲ	0.39	Ⅳ	0.32	Ⅳ	0.42	Ⅲ	0.47	Ⅲ
Liao 18	0.82	Ⅰ	0.83	Ⅰ	0.74	Ⅰ	0.89	Ⅰ	0.54	Ⅱ	0.59	Ⅱ
Liao 58	0.63	Ⅱ	0.63	Ⅱ	0.55	Ⅲ	0.6	Ⅲ	0.54	Ⅱ	0.55	Ⅱ
Liao 5856	0.53	Ⅲ	0.56	Ⅱ	0.52	Ⅲ	0.54	Ⅲ	0.52	Ⅱ	0.53	Ⅲ
liao mian 61101	0.81	Ⅰ	0.86	Ⅰ	0.7	Ⅰ	0.81	Ⅰ	0.58	Ⅰ	0.56	Ⅱ
Lu mian 28	0.64	Ⅱ	0.66	Ⅱ	0.75	Ⅰ	0.78	Ⅰ	0.61	Ⅰ	0.6	Ⅱ
Miao shi 3 hao	0.61	Ⅱ	0.65	Ⅱ	0.59	Ⅲ	0.74	Ⅱ	0.63	Ⅰ	0.65	Ⅱ
Qi L 5	0.7	Ⅱ	0.67	Ⅱ	0.64	Ⅱ	0.69	Ⅱ	0.56	Ⅱ	0.65	Ⅱ
Shi K8	0.55	Ⅲ	0.56	Ⅱ	0.62	Ⅱ	0.76	Ⅱ	0.36	Ⅲ	0.39	Ⅲ
Shi nong98-7	0.55	Ⅲ	0.57	Ⅱ	0.76	Ⅰ	0.78	Ⅰ	0.44	Ⅲ	0.38	Ⅲ
Shi nong ke suo	0.64	Ⅱ	0.63	Ⅱ	0.42	Ⅳ	0.41	Ⅳ	0.56	Ⅱ	0.44	Ⅲ
Shi yang 1 hao	0.59	Ⅱ	0.53	Ⅱ	0.7	Ⅰ	0.78	Ⅰ	0.62	Ⅰ	0.65	Ⅱ
Shi yuan 321	0.57	Ⅲ	0.53	Ⅱ	0.61	Ⅱ	0.68	Ⅱ	0.5	Ⅱ	0.63	Ⅱ
Shuo feng 1 hao	0.32	Ⅳ	0.3	Ⅳ	0.49	Ⅲ	0.42	Ⅳ	0.58	Ⅰ	0.55	Ⅱ
Ta shi gan 7 hao	0.76	Ⅰ	0.82	Ⅰ	0.59	Ⅲ	0.64	Ⅲ	0.52	Ⅱ	0.61	Ⅱ
Tai yuan 112	0.74	Ⅰ	0.71	Ⅱ	0.65	Ⅱ	0.73	Ⅱ	0.51	Ⅱ	0.49	Ⅲ
Tiao he 2013	0.72	Ⅱ	0.64	Ⅱ	0.76	Ⅰ	0.85	Ⅰ	0.67	Ⅰ	0.75	Ⅰ
Tian he 995	0.68	Ⅱ	0.7	Ⅱ	0.54	Ⅲ	0.67	Ⅱ	0.45	Ⅲ	0.44	Ⅲ
Tian yun 10	0.64	Ⅱ	0.56	Ⅱ	0.61	Ⅱ	0.66	Ⅱ	0.56	Ⅱ	0.53	Ⅲ
Tu 76-94	0.78	Ⅰ	0.77	Ⅰ	0.57	Ⅲ	0.77	Ⅰ	0.58	Ⅰ	0.51	Ⅲ
Xi bu 4	0.54	Ⅲ	0.5	Ⅱ	0.74	Ⅰ	0.82	Ⅰ	0.49	Ⅱ	0.52	Ⅲ
Xi bu 50	0.56	Ⅲ	0.48	Ⅱ	0.44	Ⅳ	0.39	Ⅳ	0.46	Ⅲ	0.48	Ⅲ
Kui 85-174	0.49	Ⅲ	0.34	Ⅲ	0.46	Ⅳ	0.52	Ⅲ	0.39	Ⅲ	0.42	Ⅲ
Xin lu zao 11	0.53	Ⅲ	0.49	Ⅱ	0.65	Ⅱ	0.63	Ⅲ	0.44	Ⅲ	0.55	Ⅱ
Xin lu zao 1	0.58	Ⅲ	0.64	Ⅱ	0.58	Ⅲ	0.66	Ⅱ	0.41	Ⅲ	0.36	Ⅲ
Xin lu zao 23	0.53	Ⅲ	0.48	Ⅱ	0.62	Ⅱ	0.72	Ⅱ	0.44	Ⅲ	0.5	Ⅲ
Xin lu zao 26	0.46	Ⅲ	0.41	Ⅲ	0.41	Ⅳ	0.4	Ⅳ	0.47	Ⅲ	0.5	Ⅲ
Xin lu zao 35	0.64	Ⅱ	0.55	Ⅱ	0.68	Ⅱ	0.77	Ⅰ	0.67	Ⅰ	0.74	Ⅰ
Xin lu zao 36	0.78	Ⅰ	0.77	Ⅰ	0.7	Ⅰ	0.78	Ⅰ	0.57	Ⅱ	0.53	Ⅲ
Xin lu zao 38	0.7	Ⅱ	0.68	Ⅱ	0.67	Ⅱ	0.73	Ⅱ	0.52	Ⅱ	0.58	Ⅱ
Xin lu zao 3	0.45	Ⅲ	0.42	Ⅲ	0.61	Ⅱ	0.56	Ⅲ	0.39	Ⅲ	0.37	Ⅲ
Xin lu zao 47	0.5	Ⅲ	0.62	Ⅱ	0.53	Ⅲ	0.6	Ⅲ	0.4	Ⅲ	0.48	Ⅲ
Xin lu zao 48	0.38	Ⅳ	0.37	Ⅲ	0.62	Ⅱ	0.57	Ⅲ	0.38	Ⅲ	0.44	Ⅲ
Xin lu zao 49	0.59	Ⅱ	0.52	Ⅱ	0.61	Ⅱ	0.83	Ⅰ	0.56	Ⅱ	0.59	Ⅱ
Xin lu zao 50	0.53	Ⅲ	0.56	Ⅱ	0.49	Ⅲ	0.54	Ⅲ	0.46	Ⅲ	0.54	Ⅲ
Xin lu zao 58	0.47	Ⅲ	0.49	Ⅱ	0.46	Ⅳ	0.4	Ⅳ	0.46	Ⅲ	0.41	Ⅲ
Xin lu zhong 11	0.62	Ⅱ	0.64	Ⅱ	0.68	Ⅱ	0.69	Ⅱ	\	\	\	\
Xin lu zhong 24	0.44	Ⅲ	0.37	Ⅲ	0.49	Ⅲ	0.61	Ⅲ	0.46	Ⅲ	0.55	Ⅱ
Xin lu zhong 3	0.39	Ⅳ	0.44	Ⅲ	0.56	Ⅲ	0.61	Ⅲ	0.43	Ⅲ	0.46	Ⅲ
Xin lu zhong 39	0.65	Ⅱ	0.66	Ⅱ	0.62	Ⅱ	0.73	Ⅱ	0.46	Ⅲ	0.47	Ⅲ
Xin lu zhong 8	0.68	Ⅱ	0.68	Ⅱ	0.45	Ⅳ	0.51	Ⅲ	0.55	Ⅱ	0.63	Ⅱ
Xin nong mian 3	0.55	Ⅲ	0.56	Ⅱ	0.46	Ⅳ	0.53	Ⅲ	0.49	Ⅱ	0.5	Ⅲ
Xin pao 1 hao	0.46	Ⅲ	0.42	Ⅲ	0.66	Ⅱ	0.68	Ⅱ	0.44	Ⅲ	0.47	Ⅲ
Xin shi K7	0.48	Ⅲ	0.19	Ⅳ	0.5	Ⅲ	0.53	Ⅲ	0.35	Ⅲ	0.39	Ⅲ
Yu 17-202	0.64	Ⅱ	0.59	Ⅱ	0.63	Ⅱ	0.6	Ⅲ	0.59	Ⅰ	0.57	Ⅱ
Xin lu Zao 13	0.73	Ⅰ	0.82	Ⅰ	0.79	Ⅰ	0.87	Ⅰ	0.65	Ⅰ	0.64	Ⅱ
Xin lu Zao 19	0.61	Ⅱ	0.5	Ⅱ	0.7	Ⅰ	0.78	Ⅰ	0.48	Ⅱ	0.58	Ⅱ
Xin lu Zao 24	0.56	Ⅲ	0.53	Ⅱ	0.51	Ⅲ	0.49	Ⅲ	0.5	Ⅱ	0.45	Ⅲ
Xin lu Zao 32	0.44	Ⅲ	0.35	Ⅲ	0.43	Ⅳ	0.53	Ⅲ	0.44	Ⅲ	0.53	Ⅲ
Xin lu Zao 33	0.64	Ⅱ	0.6	Ⅱ	0.58	Ⅲ	0.63	Ⅲ	0.51	Ⅱ	0.53	Ⅲ
Xin lu Zao 42	0.52	Ⅲ	0.52	Ⅱ	0.51	Ⅲ	0.69	Ⅱ	0.42	Ⅲ	0.5	Ⅲ
Xin lu Zao 7	0.59	Ⅱ	0.56	Ⅱ	0.73	Ⅰ	0.75	Ⅱ	0.49	Ⅱ	0.62	Ⅱ
Zhong 19	0.74	Ⅰ	0.7	Ⅱ	0.66	Ⅱ	0.7	Ⅱ	0.48	Ⅱ	0.46	Ⅲ
Zhong R 2007	0.67	Ⅱ	0.74	Ⅰ	0.62	Ⅱ	0.68	Ⅱ	0.5	Ⅱ	0.5	Ⅲ
Zhong R 2015	0.62	Ⅱ	0.61	Ⅱ	0.54	Ⅲ	0.74	Ⅱ	\	\	\	\
Zhong R 2016	0.75	Ⅰ	0.59	Ⅱ	0.64	Ⅱ	0.68	Ⅱ	0.44	Ⅲ	0.46	Ⅲ
Zhong R 2067	0.47	Ⅲ	0.36	Ⅲ	0.55	Ⅲ	0.54	Ⅲ	0.46	Ⅲ	0.55	Ⅱ
Zhong R 2069	0.63	Ⅱ	0.72	Ⅱ	0.73	Ⅰ	0.72	Ⅱ	0.71	Ⅰ	0.8	Ⅰ
Zhong R 2080	0.48	Ⅲ	0.57	Ⅱ	0.7	Ⅰ	0.67	Ⅱ	0.41	Ⅲ	0.4	Ⅲ
Zhong R 773	0.6	Ⅱ	0.58	Ⅱ	0.68	Ⅱ	0.69	Ⅱ	0.57	Ⅱ	0.63	Ⅱ
Zhong R 773-1	0.57	Ⅲ	0.51	Ⅱ	0.79	Ⅰ	0.81	Ⅰ	0.48	Ⅱ	0.55	Ⅱ
Zhong R 773-3	0.57	Ⅲ	0.48	Ⅱ	0.72	Ⅰ	0.76	Ⅱ	0.54	Ⅱ	0.53	Ⅲ
Zhong mian 35	0.56	Ⅲ	0.48	Ⅱ	0.7	Ⅰ	0.83	Ⅰ	0.49	Ⅱ	0.64	Ⅱ
Zhong mian 49	0.67	Ⅱ	0.62	Ⅱ	0.72	Ⅰ	0.84	Ⅰ	\	\	\	\
Zhong mian suo 17	0.69	Ⅱ	0.73	Ⅰ	0.69	Ⅱ	0.84	Ⅰ	0.66	Ⅰ	0.72	Ⅰ
Zhong mian suo 293	0.42	Ⅲ	0.44	Ⅲ	0.43	Ⅳ	0.61	Ⅲ	0.25	Ⅳ	0.26	Ⅳ
Zhong mian suo 50	0.57	Ⅲ	0.69	Ⅱ	0.72	Ⅰ	0.73	Ⅱ	0.44	Ⅲ	0.44	Ⅲ
